# Supplementary material for: Synthesis and Study of Organic Nanostructures Fabricated by Inclusion of 2-Methylbenzimidazole Molecules in Nanotubes of Chrysotile Asbestos, Mesoporous Silica, and Nanopores of Borate Glasses
Source: Int J Mol Sci. 2023 Sep 6;24(18):13740. doi: 10.3390/ijms241813740 (PMC10531229; doi:10.3390/ijms241813740)
Supplement: Supplementary file 1 [file ijms-24-13740-s001.zip]

Archive with 1 entries (1 files):
- ijms-2587074-supplementary.pdf
